# Supplementary material for: Obesity Is Independently Associated with Spinal Anesthesia Outcomes: A Prospective Observational Study
Source: PLoS One. 2015 Apr 21;10(4):e0124264. doi: 10.1371/journal.pone.0124264 (PMC4405588; doi:10.1371/journal.pone.0124264)
Supplement: S1 File — (XLS) [file pone.0124264.s001.xls]

## Sheet: Sheet1
CaseNumber	Age	weight	height	BMI	BMIgroup	BMIgroup2	Gender	VertebralColumn	ASA	BPVdose	Optime	TQtime	SuccessInduction	SuccessAnesthesia	LevelatPeakScore	LevelatEndScore	timetoPeak	MAXmotorblock	HospitalStay	TQpain	hypotension	ephedrineDose	baselineMBP	lowestMBP	deltaMBP	bradycardia	nausea	vomiting	shivering	TimetoPostopPain	PostopPain	timeToFirstVoid	PostopVoiding
1	68	72	146	33.78	2	3	1	44	2	10	88	68	1	1	8	3	5	2	5	0	0		69	62	7	0	1	0	0	257	1	404	1
2	78	53	150	23.56	1	1	2	57	1	11	107	110	1	1	10	5	10	2	6	0	0		58	54	4	1	0	0	1	210	1	342	1
3	70	52	150	23.11	1	1	2	57	2	10	120	105	1	1	5	6	5	2	8	0	0		61	56	5	1	1	1	0	200	1	305	1
4	77	49	147	22.68	1	1	2	51	2	11	98	78	1	1	7	6	10	3	5	0	0		60	55	4	1	0	0	0	205	1	331	1
5	71	81.7	150	36.31	2	4	2	56	2	10			1	1	9	6	5	2	4	0	0		56	53	3	0	1	1	0	195	1	332	1
6	59	56	144	27.01	1	2	2	41	2	11	109	90	1	1	7	5	10	2	6	0	0		69	62	7	1	1	0	1	200	1	337	1
7	72	83.5	149.5	37.36	2	4	2	54	2	11	108	100	1	1	6	5	10	2	7	0	0		63	56	7	1	1	0	0	235	1	359	1
8	68	64.7	146.3	30.23	2	3	2	48	1	11	120	113	1	1	10	6	5	3	10	0	0		61	56	5	1	0	0	0	220	1	256	1
9	74	56	146	26.27	1	2	2	48	2	9	90	79	1	1	5	6	10	3	4	0	0		60	55	4	0	1	1	1	170	1	320	1
10	74	77	163	28.98	1	2	2	69	2	10	95	82	1	0	8	10	5	2	5	0	0		67	60	7	0	0	0	0	135	1	234	1
11	76	71	153	30.33	2	3	2	61	2	7	95	84	1	1	1	7	20	2	5	0	0		63	56	7	1	0	0	0	170	1	325	1
12	64	64.7	146.5	30.15	2	3	2	49	2	8	120	115	1	0	3	10	15	2	9	1	0		62	56	6	1	0	0	0	185	1	297	1
13	69	82	154	34.58	2	3	2	62	3	10	120	100	1	1	7	5	10	3	8	0	0		65	58	7	1	0	0	0	225	1	368	1
14	60	56	155	23.31	1	1	2	65	3	9	113	104	1	1	6	5	10	2	7	0	0		56	53	3	1	1	0	0	180	1	344	1
15	78	62	146	29.09	1	2	2	46	1	6	102	96	1	1	2	7	15	3	5	1	0		58	54	4	0	0	0	0	150	1	283	1
16	76	64.3	149	28.96	1	2	2	53	2	10	105	87	1	1	9	6	5	2	6	0	0		51	50	1	0	0	0	0	195	1	310	1
17	82	72	147	33.32	2	3	2	50	1	7	116	105	0	0																	0		0
18	67	59	149	26.58	1	2	2	54	2	6	90	78	1	0	2	10	10	2	4	0	0		61	56	5	0	0	0	0	90	1	252	1
19	67	59	149	26.58	1	2	2	54	2	6	90	78	1	0	2	10	20	2	4	1	0		65	59	6	0	0	0	0	85	1	251	1
20	74	61.5	149.1	27.66	1	2	2	54	1	11	105	99	1	1	8	6	10	2	6	0	0		63	57	6	0	0	0	0	225	1	290	1
21	72	48	144	23.15	1	1	2	42	3	10	101	90	1	1	5	6	5	3	5	0	0		71	63	8	0	0	0	0	209	1	325	1
22	72	48	144	23.15	1	1	2	42	3	10	101	90	1	1	5	5	5	3	5	0	0		61	56	5	0	0	0	0	209	1	350	1
23	71	79	151	34.65	2	3	2	59	1	7	107	92	1	1	3	6	10	3	6	0	0		51	51	0	0	0	0	0	185	1	335	1
24	71	79	151	34.65	2	3	2	58	1	7	107	92	1	1	3	7	20	3	7	0	0		55	52	3	0	0	0	0	185	1	310	1
25	71	95	180	29.32	1	2	1	71	2	10	105	85	1	1	11	6	10	2	5	0	0		58	54	4	0	0	0	0	207	1	310	1
26	71	95	180	29.32	1	2	1	71	1	6	112	105	1	0	2	10	15	2	7	1	0		67	60	7	0	0	0	0	130	1	231	1
27	58	46	161	17.75	1	1	2	69	3	8	130	110	1	0	4	9	10	2	10	1	0		67	60	7	0	0	0	0	120	1	281	1
28	66	53	150	23.56	1	1	2	57	2	6	99	76	1	0	2	10	20	2	5	1	1	5	79	69	10	0	0	0	0	135	1	258	1
29	73	60	150.1	26.63	1	2	2	58	2	8	101	105	1	1	3	7	10	3	5	0	0		59	55	4	0	0	0	0	180	1	302	1
30	73	60	150.1	26.63	1	2	2	58	2	8	101	105	1	1	4	7	10	3	5	0	0		64	58	6	0	0	0	0	180	1	288	1
31	65	62	147	28.69	1	2	2	50	2	10	100	90	1	1	8	5	5	2	5	0	0		64	58	6	0	0	0	1	190	1	333	1
32	65	62	147	28.69	1	2	2	50	2	6	106	86	1	1	2	7	15	2	6	0	0		59	55	4	0	0	0	0	191	1	285	1
33	79	56	144	27.01	1	2	2	40	3	8	114	105	1	0	2	10	20	2	7	0	0		56	53	3	0	0	0	1	155	1	246	1
34	68	72	146	33.78	2	3	1	45	2	10	88	68	1	1	9	6	10	2	5	0	0		62	56	6	0	0	0	0	237	1	339	1
35	53	59.2	155	24.64	1	1	2	65	3	9	95	85	1	1	5	5	5	3	5	0	0		70	63	7	0	0	0	0	200	1	341	1
36	74	49	147	22.68	1	1	2	51	1	10	102	93	1	1	5	6	5	2	5	0	0		60	55	5	0	0	0	0	210	1	333	1
37	74	49	147	22.68	1	1	2	50	1	10	102	93	1	1	6	3	10	2	5	0	0		72	64	8	0	0	0	0	210	1	367	1
38	80	82	154	34.58	2	3	2	62	2	8	108	79	0	0																	0		0
39	80	82	154	34.58	2	3	2	62	2	8	108	79	0	0																	0		0
40	64	67	154	28.25	1	2	2	63	3	7	110	90	1	1	2	7	15	2	6	0	0		63	57	6	0	0	0	0	172	1	290	1
41	57	56	151	24.56	1	1	1	60	1	11	110	111	1	1	9	6	5	3	6	0	0		59	55	4	0	1	1	0	198	1	324	1
42	57	56	151	24.56	1	1	1	59	1	11	110	111	1	1	10	2	10	3	6	0	0		64	58	6	0	0	0	0	198	1	369	1
43	57	73.5	149.5	32.89	2	3	2	55	1	6	115	120	1	0	3	10	20	2	8	1	0		60	56	4	0	0	0	0	75	1	286	1
44	57	73.5	149.5	32.89	2	3	2	55	1	6	115	120	1	1	2	7	15	2	8	0	0		57	55	2	0	0	0	0	90	1	284	1
45	69	55	154	23.19	1	1	2	64	2	8	129	111	1	1	1	7	15	2	10	0	0		59	55	4	0	0	0	0	180	1	308	1
46	69	55	154	23.19	1	1	2	63	2	8	129	111	1	1	1	7	10	2	10	0	0		69	63	6	0	0	0	0	180	1	307	1
47	80	67	148	30.59	2	3	2	52	2	6	90	79	1	1	2	7	20	2	5	0	0		55	52	3	0	0	0	0	165	1	322	1
48	80	67	148	30.59	2	3	2	52	2	6	90	79	1	1	3	7	15	2	5	0	0		69	62	7	0	0	0	0	165	1	322	1
49	75	75.3	153	32.17	2	3	2	61	3	8	120	114	1	1	9	7	20	2	9	0	0		56	54	2	0	0	0	0	175	1	321	1
50	77	75.3	153	32.17	2	3	2	61	2	8	120	99	1	1	4	7	15	3	10	0	0		56	54	2	0	0	0	0	185	1	318	1
51	82	52	150	23.11	1	1	2	57	1	10	120	95	1	1	7	6	10	2	8	0	0		51	50	1	0	0	0	0	155	1	329	1
52	79	52.5	143.7	25.42	1	2	2	40	3	7	115	110	1	0	2	10	15	2	7	1	0		67	60	7	0	0	0	0	90	1	254	1
53	79	52.5	143.7	25.42	1	2	2	40	3	7	115	110	1	0	1	9	15	2	7	1	0		67	60	7	0	0	0	0	90	1	275	1
54	72	56	151	24.56	1	1	2	60	2	11	103	83	1	1	11	1	5	2	5	0	0		51	48	3	0	0	0	0	222	1	408	1
55	54	73	150	32.44	2	3	2	56	1	6	85	70	1	1	2	7	15	2	5	0	0		65	57	7	0	0	0	0	155	1	315	1
56	60	50.8	148	23.19	1	1	2	53	2	6	80	66	1	1	1	7	5	3	4	0	0		60	55	5	0	0	0	0	180	1	290	1
57	60	50.8	148	23.19	1	1	2	53	2	6	80	66	1	1	2	7	10	3	4	0	0		63	57	6	0	0	0	0	180	1	290	1
58	71	62	148	28.31	1	2	2	52	3	11	110	100	1	1	10	6	5	2	6	0	0		54	50	4	0	0	0	0	215	1	316	1
59	75	81	160	31.64	2	3	2	66	2	6	120	120	1	0	4	10	15	2	9	0	1	5	71	62	9	0	0	0	0	90	1	287	1
60	83	62	146	29.09	1	2	2	46	2	6	100	94	1	0	2	9	20	2	5	0	1	10	77	67	11	0	0	0	0	75	1	264	1
61	83	62	146	29.09	1	2	2	45	2	6	100	94	1	0	3	11	20	2	5	0	0		69	62	7	0	0	0	0	80	1	216	1
62	64	53	154	22.35	1	1	2	64	2	6	118	106	1	0	1	9	15	2	8	1	0		57	54	3	0	0	0	0	140	1	280	1
63	78	53	150	23.56	1	1	2	57	1	11	107	110	1	1	9	2	5	2	6	0	0		64	58	6	0	0	0	1	210	1	369	1
64	72	73.5	149.5	32.89	2	3	2	55	3	8	108	95	1	1	7	7	10	3	7	0	0		57	55	2	0	0	0	0	185	1	310	1
65	72	73.5	149.5	32.89	2	3	2	54	3	9	120	114	1	1	7	6	5	3	9	0	0		65	58	7	0	0	0	0	185	1	245	1
66	73	52.5	143.7	25.42	1	2	2	40	1	6	105	100	1	0	1	9	15	2	6	0	0		59	55	4	0	0	0	0	75	1	276	1
67	73	52.5	143	25.67	1	2	2	43	1	7	115	105	1	0	3	10	10	2	7	1	0		53	52	2	0	0	0	0	120	1	253	1
68	74	85	147	39.34	2	4	2	49	1	8	112	89	1	1	4	7	10	2	8	0	0		65	57	7	0	0	0	0	200	1	302	1
69	74	85	147	39.34	2	4	2	49	1	8	112	89	1	1	3	7	20	2	8	0	0		55	52	3	0	0	0	0	200	1	299	1
70	69	71.7	150	31.87	2	3	2	56	2	9	95	88	1	1	6	5	10	2	5	0	0		71	62	9	0	0	0	0	200	1	368	1
71	69	72.7	150	31.87	2	3	2	56	2	9	95	88	1	1	7	5	10	2	5	0	1	5	75	63	12	0	0	0	0	200	1	262	1
72	70	52	150	23.11	1	1	2	57	2	9	120	117	1	0	3	10	15	2	8	1	0		68	62	7	0	0	0	0	120	1	261	1
73	81	57.1	152	24.71	1	1	2	61	2	11	95	73	1	1	9	5	10	2	5	0	0		63	56	6	0	0	0	0	205	1	339	1
74	60	77	163	28.98	1	2	2	69	3	8	109	99	1	1	2	7	15	2	6	0	0		69	63	6	0	0	0	0	195	1	284	1
75	60	77	163	28.98	1	2	2	69	3	7	110	101	1	0	2	10	20	2	6	0	0		68	62	7	0	0	0	1	140	1	238	1
76	72	60	150.1	26.63	1	2	2	58	2	11	115	104	1	1	5	4	5	2	7	0	0		59	55	4	1	1	0	0	215	1	361	1
77	71	53	150	23.56	1	1	2	57	3	11	105	88	1	1	6	5	5	2	5	0	1	5	75	65	10	0	0	0	0	210	1	342	1
78	82	52.5	143	25.67	1	2	2	44	1	9	115	110	1	0	4	9	15	2	7	0	0		66	59	7	0	0	0	0	120	1	275	1
79	82	52.5	143	25.67	1	2	2	42	1	9	115	110	1	0	4	9	15	2	7	0	0		64	58	6	0	0	0	0	120	1	272	1
80	77	48	151	21.05	1	1	2	60	1	7	115	108	0	0																	0		0
81	60	52	150	23.11	1	1	2	57	2	6	91	95	1	0	2	10	20	2	4	0	1	5	74	65	10	0	0	0	0	40	1	261	1
82	84	76	153	32.47	2	3	2	61	2	8	95	85	1	1	7	7	10	2	5	0	0		69	61	7	0	0	0	0	185	1	224	1
83	71	81.7	150	36.31	2	4	2	56	2	10			1	1	8	3	10	2	4	0	0		57	55	2	0	0	0	0	200	1	380	1
84	78	49.5	142.5	24.38	1	1	2	40	1	8	125	110	1	0	2	10	15	2	8	0	0		64	58	6	0	0	0	0	120	1	255	1
85	69	49	147	22.68	1	1	2	50	2	6	110	101	1	1	3	7	10	2	7	0	0		64	58	6	0	0	0	0	160	1	290	1
86	69	49	147	22.68	1	1	2	50	2	6	110	101	1	1	3	7	10	2	7	0	0		68	61	7	0	0	0	0	160	1	290	1
87	52	68	154	28.67	1	2	1	62	2	11	110	105	1	1	8	6	5	2	6	0	0		72	64	8	0	0	0	0	190	1	314	1
88	52	68	154	28.67	1	2	1	62	2	9	140	120	1	0	7	10	5	2	12	0	0		50	50	1	0	0	0	0	170	1	243	1
89	76	64	150	28.44	1	2	1	57	2	9	113	90	1	1	6	6	20	3	7	0	0		68	61	7	0	0	0	0	193	1	315	1
90	76	74	150	32.89	2	3	1	56	2	9	113	90	1	1	6	5	10	3	8	0	0		69	61	8	0	0	0	0	193	1	376	1
91	73	56	150.4	24.76	1	1	1	58	2	10			1	1	5	6	5	2	4	0	0		64	58	6	0	0	0	0	230	1	324	1
92	65	67	152	29	1	2	2	61	3	6	90	80	1	1	4	7	20	2	4	0	0		66	60	7	0	0	0	0	160	1	265	1
93	65	67	152	29	1	2	2	60	3	6	90	80	1	1	4	7	20	2	4	0	0		72	64	8	0	0	0	0	160	1	265	1
94	73	46	161	17.75	1	1	1	68	1	10	115	95	1	1	6	5	10	2	7	0	0		62	56	6	0	1	0	0	115	1	352	1
95	73	48	161	18.52	1	1	1	68	1	7	110	100	1	0	2	10	10	2	6	1	0		58	55	4	0	0	0	0	130	1	262	1
96	75	66	153	28.19	1	2	2	62	2	9	114	98	1	1	7	5	5	2	7	0	0		62	56	6	0	0	0	0	180	1	334	1
97	75	67	154	28.25	1	2	2	63	2	11	115	112	1	1	8	6	10	3	7	0	0		56	51	5	0	0	0	0	203	1	316	1
98	78	77	163	28.98	1	2	2	70	2	7	96	76	1	1	2	7	10	2	5	0	0		62	56	6	0	0	0	0	180	1	285	1
99	78	77	163	28.98	1	2	2	69	2	7	96	76	1	1	2	7	15	2	5	0	0		53	52	1	0	0	0	0	180	1	267	1
100	85	55	157	22.31	1	1	2	66	2	8	115	107	1	1	3	7	10	2	7	0	0		56	53	3	0	0	0	0	197	1	308	1
101	85	55	157	22.31	1	1	2	66	2	8	115	107	1	1	3	7	20	2	7	0	0		48	47	1	0	0	0	0	197	1	308	1
102	56	57	148	26.02	1	2	2	52	1	8	109	85	1	1	3	7	10	3	6	0	0		72	64	8	0	0	0	0	195	1	303	1
103	56	57	148	26.02	1	2	2	52	1	8	109	85	1	1	3	7	20	3	6	0	0		66	60	7	0	0	0	0	195	1	303	1
104	76	78.7	156.8	32.01	2	3	2	65	2	9	92	79	1	1	5	5	15	2	5	0	0		56	54	2	0	0	0	0	200	1	357	1
105	55	56	151	24.56	1	1	2	59	3	6	130	120	1	0	1	9	10	2	10	0	0		63	58	6	0	0	0	0	75	1	277	1
106	78	72	146	33.78	2	3	2	45	2	10	98	90	1	1	9	6	5	2	6	0	0		67	59	7	0	0	0	0	220	1	339	1
107	78	74	146	34.72	2	3	2	44	2	9	102	95	1	1	5	6	15	3	6	0	0		68	60	8	0	0	0	0	260	1	333	1
108	77	68	154	28.67	1	2	2	63	2	6	135	120	1	0	2	10	5	2	11	0	0		71	64	7	0	0	0	0	95	1	244	1
109	77	68	154	28.67	1	2	2	62	2	6	135	120	1	0	2	10	15	2	12	1	0		66	59	7	0	0	0	0	90	1	241	1
110	68	56	140	28.57	1	2	2	43	3	6	125	100	1	1	2	7	10	2	9	0	0		60	55	5	0	0	0	0	172	1	287	1
111	68	56	140	28.57	1	2	2	42	3	6	125	100	1	1	2	7	20	2	9	0	0		62	56	6	0	0	0	0	172	1	285	1
112	77	77	154	32.47	2	3	2	62	2	11	96	77	1	1	8	5	5	2	5	0	0		61	56	5	1	1	0	0	240	1	376	1
113	49	83	150	36.89	2	4	1	55	2	8	110	105	1	1	8	7	10	2	7	0	0		67	60	7	0	0	0	0	185	1	264	1
114	49	83	150	36.89	2	4	1	55	2	8	115	103	1	1	9	7	20	2	8	0	0		55	47	8	0	0	0	0	190	1	304	1
115	73	57	148	26.02	1	2	2	53	2	7	120	113	1	0	1	9	15	2	8	0	0		66	59	7	0	0	0	0	120	1	271	1
116	73	57	148	26.02	1	2	2	52	2	7	120	113	1	0	1	9	15	2	8	0	0		66	60	7	0	0	0	0	120	1	271	1
117	80	76	153	32.47	2	3	2	61	2	11	110	95	1	1	7	3	10	2	7	0	0		64	57	7	0	0	0	0	250	1	414	1
118	64	67	152	29	1	2	2	60	2	11	122	112	1	1	8	7	5	3	8	0	0		66	59	7	1	1	0	0	195	1	290	1
119	63	61	154	25.72	1	2	1	63	2	10	95	72	1	1	5	6	10	2	5	0	0		60	55	5	0	0	0	0	185	1	322	1
120	63	61	154	25.72	1	2	1	63	2	10	95	72	1	1	6	3	5	2	5	0	0		63	57	6	0	0	0	0	185	1	366	1
121	76	65	148	29.67	1	2	2	52	1	6	96	90	0	0																	0		0
122	76	65	148	29.67	1	2	2	52	1	6	96	90	0	0																	0		0
123	81	66	140	33.67	2	3	2	41	2	9	105	94	1	1	6	6	20	2	6	0	0		67	59	8	0	0	0	0	185	1	341	1
124	69	62	150	27.56	1	2	2	57	1	8	110	107	1	1	2	7	10	3	6	0	0		58	54	4	0	0	0	0	185	1	267	1
125	69	62	150	27.56	1	2	2	57	1	8	110	107	1	1	2	7	15	3	6	0	0		52	52	1	0	0	0	0	185	1	267	1
126	75	85	147	39.34	2	4	2	49	1	7	107	82	1	1	3	7	15	2	7	0	0		53	51	2	0	0	0	0	185	1	303	1
127	75	85	147	39.34	2	4	2	49	1	7	107	82	1	1	3	7	10	2	7	0	0		59	55	4	0	0	0	0	185	1	300	1
128	61	79	149	35.58	2	4	2	53	2	11	100	93	1	1	7	5	10	2	6	0	0		64	57	7	0	0	0	0	200	1	366	1
129	61	79	149	35.58	2	4	2	53	2	7	114	106	1	1	2	6	15	2	8	0	0		52	51	1	0	0	0	0	155	1	333	1
130	59	56	144	27.01	1	2	2	41	2	11	109	90	1	1	7	5	5	2	6	0	0		56	53	3	0	1	0	0	200	1	336	1
131	72	56	150.4	24.76	1	1	2	58	2	8	125	112	1	0	4	9	10	2	9	1	0		62	56	6	0	0	0	0	135	1	277	1
132	72	56	150.4	24.76	1	1	2	58	2	8	125	112	1	0	4	9	10	2	9	1	1	6.25	76	67	9	0	0	0	0	140	1	276	1
133	53	53	150	23.56	1	1	1	57	2	7	105	100	1	1	3	7	10	3	5	0	0		57	52	5	0	0	0	0	203	1	306	1
134	66	55	154	23.19	1	1	2	64	2	7	107	96	1	1	1	7	15	3	6	0	0		66	60	7	0	0	0	0	180	1	290	1
135	66	55	154	23.19	1	1	2	64	2	7	107	96	1	1	2	7	10	3	6	0	0		68	61	8	0	0	0	0	180	1	307	1
136	81	79	151	34.65	2	3	2	59	1	7	104	89	1	1	4	6	10	3	6	0	0		59	55	4	0	0	0	0	192	1	275	1
137	81	79	151	34.65	2	3	2	59	1	7	104	89	1	1	5	6	10	3	6	0	0		59	55	4	0	0	0	0	192	1	304	1
138	72	52	150	23.11	1	1	2	57	2	11	97	92	1	1	9	6	5	2	5	0	1	5	79	69	10	0	0	0	0	225	1	329	1
139	75	56	155	23.31	1	1	2	65	2	9	105	85	1	0	4	9	20	2	6	0	1	5	65	55	10	0	0	0	1	150	1	278	1
140	60	57	146	26.74	1	2	2	47	2	7	100	105	0	0																	0		0
141	80	49	147	22.68	1	1	2	50	3	10	105	84	1	1	5	5	15	2	6	0	0		58	54	4	0	0	0	0	206	1	350	1
142	80	49	147	22.68	1	1	2	51	2	7	130	120	1	0	1	9	15	2	11	0	0		57	54	4	0	0	0	0	140	1	279	1
143	73	56	144	27.01	1	2	2	42	1	9	110	92	1	1	5	6	15	2	6	0	0		49	48	1	0	0	0	0	180	1	319	1
144	73	56	144	27.01	1	2	2	41	1	9	110	92	1	1	5	3	10	2	6	0	0		55	53	3	0	0	0	0	180	1	365	1
145	68	86	155	35.8	2	4	1	64	2	8	103	86	1	1	2	7	10	3	6	0	0		59	55	4	0	0	0	0	209	1	310	1
146	68	86	155	35.8	2	4	1	64	2	8	103	86	1	1	3	7	20	3	6	0	0		52	51	1	0	0	0	0	209	1	238	1
147	55	61.5	150.4	27.19	1	2	2	58	2	11			1	1	9	5	5	2	4	0	0		58	55	4	0	0	0	0	195	1	335	1
148	58	61.5	149.1	27.66	1	2	2	54	2	8	92	85	1	1	3	7	10	3	4	0	0		69	63	7	0	0	0	0	175	1	290	1
149	61	74.7	146.5	34.81	2	3	2	48	2	7	105	89	1	0	3	10	20	2	6	1	0		65	58	7	0	0	0	0	120	1	225	1
150	61	74.7	146.5	34.81	2	3	2	48	2	7	105	89	0	0																	0		0
151	75	59	149	26.58	1	2	2	54	3	6	105	84	1	0	1	9	15	2	5	0	0		62	56	6	0	0	0	0	90	1	270	1
152	75	59	149	26.58	1	2	2	53	3	6	105	84	1	0	2	9	20	2	5	0	0		71	63	8	0	0	0	0	90	1	269	1
153	81	82	171	28.04	1	2	2	70	2	10	86	70	1	1	6	4	15	2	4	0	0		60	55	4	1	0	0	0	220	1	358	1
154	81	82	171	28.04	1	2	2	71	2	10	86	70	1	1	6	6	10	2	4	0	0		57	53	4	0	0	0	0	225	1	318	1
155	76	86	155	35.8	2	4	2	64	2	11	104	85	1	1	9	5	5	3	6	0	0		61	56	5	1	0	0	0	240	1	359	1
156	76	86	155	35.8	2	4	2	64	2	7	110	100	1	1	4	7	20	2	7	0	0		57	54	2	0	0	0	0	90	1	309	1
157	68	64.7	146	30.35	2	3	2	45	2	9	111	93	1	1	6	6	15	3	8	0	0		51	50	1	0	0	0	0	201	1	353	1
158	72	57	152	24.67	1	1	1	61	2	10	105	85	1	1	7	5	5	2	5	0	0		58	54	4	0	0	0	0	218	1	340	1
159	72	57.1	152	24.71	1	1	1	61	2	9	101	85	1	1	3	7	15	2	5	0	0		52	51	1	0	0	0	0	107	1	304	1
160	72	49.5	142.5	24.38	1	1	1	41	1	6	105	85	1	1	1	7	15	2	5	0	0		58	54	4	0	0	0	0	171	1	304	1
161	72	49.5	142.5	24.38	1	1	1	42	1	6	105	85	1	0	1	8	15	2	5	0	0		81	72	9	0	0	0	0	171	1	290	1
162	80	75	148	34.24	2	3	2	51	2	9	100	82	1	1	5	7	5	3	6	0	0		63	56	7	0	0	0	0	185	1	310	1
163	80	75	148	34.24	2	3	2	51	3	8	95	77	0	0																	0		0
164	65	77	151	33.77	2	3	2	59	2	10	90	80	1	1	10	5	10	2	5	0	1	10	82	65	17	0	1	1	0	170	1	269	1
165	68	76	153	32.47	2	3	2	61	3	9	115	108	1	1	6	3	10	2	8	0	0		67	60	7	0	0	0	0	200	1	406	1
166	68	76	153	32.47	2	3	2	61	3	9	115	108	1	1	7	6	5	2	8	0	0		56	53	2	0	0	0	0	200	1	345	1
167	65	54	145	25.68	1	2	2	43	2	7	125	108	1	1	1	7	20	2	9	0	0		62	56	6	0	0	0	1	180	1	288	1
168	65	54	145	25.68	1	2	2	43	2	7	125	108	1	1	1	7	15	2	9	0	0		63	57	6	0	0	0	0	180	1	303	1
169	77	64	160	25	1	2	2	67	2	11	105	81	1	1	7	5	5	2	6	0	0		57	53	3	1	0	0	0	204	1	338	1
170	77	64	160	25	1	2	2	67	2	11	105	81	1	1	7	6	10	2	6	0	0		69	62	7	0	0	0	0	204	1	290	1
171	73	55	154	23.19	1	1	2	64	2	6	105	89	1	0	2	10	20	2	6	1	0		62	56	6	0	0	0	0	90	1	259	1
172	73	55	154	23.19	1	1	2	64	2	6	105	89	1	0	1	9	15	2	6	1	0		55	53	3	0	0	0	0	45	1	279	1
173	68	48	151	21.05	1	1	2	60	3	8	121	102	1	1	1	7	15	2	8	0	0		62	56	6	0	0	0	0	196	1	310	1
174	68	48	151	21.05	1	1	2	60	3	8	121	102	1	1	1	7	10	2	8	0	0		65	59	6	0	0	0	0	196	1	308	1
175	68	81.7	150	36.31	2	4	2	56	2	7	130	115	1	1	2	7	10	3	10	0	0		51	48	4	0	0	0	0	193	1	305	1
176	68	81.7	150	36.31	2	4	2	56	2	7	130	115	1	1	3	7	20	3	12	0	0		53	52	2	0	0	0	0	193	1	304	1
177	71	71.7	144.2	34.48	2	3	2	43	2	10	85	80	1	1	5	6	15	3	5	0	0		65	58	7	1	0	0	1	210	1	337	1
178	71	71.7	144.2	34.48	2	3	2	42	2	10	85	80	1	1	6	6	10	3	5	0	0		67	59	7	0	0	0	0	210	1	306	1
179	71	59.2	155	24.64	1	1	2	65	2	9	140	125	1	1	8	6	5	3	14	0	0		63	57	6	0	0	0	0	190	1	324	1
180	71	59.2	155	24.64	1	1	2	64	2	9	140	125	1	1	7	5	10	3	12	0	0		55	53	2	0	0	0	0	190	1	341	1
181	75	56	151	24.56	1	1	2	60	2	10	110	100	1	1	5	6	5	2	7	0	0		66	59	7	0	0	0	0	210	1	325	1
182	58	57.1	152	24.71	1	1	2	61	2	9	94	80	1	1	3	7	15	2	5	0	0		62	56	6	0	0	0	0	165	1	303	1
183	60	77	163	28.98	1	2	2	69	2	9	103	90	1	1	6	7	10	3	5	0	0		63	57	6	0	0	0	0	185	1	290	1
184	60	77	163	28.98	1	2	2	69	2	10	115	105	1	1	5	7	10	3	7	0	0		52	45	7	0	0	0	0	195	1	290	1
185	53	55	154	23.19	1	1	2	64	2	10	104	95	1	1	5	5	15	3	5	0	0		68	61	7	0	0	0	0	185	1	348	1
186	72	71	153	30.33	2	3	2	62	2	10			1	1	7	6	5	2	4	0	0		56	54	2	0	0	0	0	190	1	354	1
187	60	81	160	31.64	2	3	2	66	2	11			1	0	8	10	10	2	4	1	0		65	58	7	1	0	0	0	160	1	294	1
188	71	60.6	150.6	26.72	1	2	2	58	2	11	85	70	1	1	9	6	10	2	4	0	0		52	51	1	0	0	0	0	115	1	320	1
189	69	64	160	25	1	2	1	67	2	10	100	82	1	1	11	1	10	2	5	0	0		52	51	1	0	0	0	1	195	1	378	1
190	69	64	160	25	1	2	1	68	2	10	100	82	1	1	10	2	10	2	5	0	0		60	55	4	0	0	0	0	195	1	368	1
191	77	72	154	30.36	2	3	2	62	2	6	95	83	1	1	2	7	20	2	5	0	0		56	54	2	0	0	0	0	155	1	325	1
192	70	50.8	148	23.19	1	1	2	53	1	6	110	100	1	0	4	9	5	2	6	1	0		68	61	7	0	0	0	0	130	1	279	1
193	72	57	146	26.74	1	2	2	47	2	9	85	70	1	1	3	7	5	2	4	0	0		52	51	1	0	0	0	0	190	1	290	1
194	72	57	146	26.74	1	2	2	46	2	7	108	95	1	1	5	7	10	2	6	0	0		63	57	6	0	0	0	0	170	1	287	1
195	75	54	145	25.68	1	2	2	44	3	9	115	107	1	1	5	6	15	3	8	0	0		62	56	6	0	0	0	0	195	1	322	1
196	74	56	146	26.27	1	2	2	47	2	9	90	79	1	0	5	9	15	3	4	0	0		57	54	3	0	0	0	0	170	1	271	1
197	79	85	147	39.34	2	4	2	49	2	8	98	90	1	1	2	6	15	2	6	0	0		53	49	4	0	0	0	0	185	1	301	1
198	79	85	147	39.34	2	4	2	49	2	8	98	90	1	1	2	7	15	2	6	0	1	5	74	63	11	0	0	0	0	190	1	299	1
199	74	77	163	28.98	1	2	2	70	2	7	105	95	1	1	6	7	20	3	6	0	0		61	56	6	0	0	0	0	170	1	284	1
200	77	52	146	24.39	1	1	2	48	2	6	120	112	1	0	1	9	15	2	8	0	0		56	53	3	0	0	0	0	95	1	277	1
201	63	75	160	29.3	1	2	2	67	2	9	120	115	1	1	7	4	10	2	8	0	0		61	56	6	0	0	0	0	210	1	355	1
202	63	75	160	29.3	1	2	2	67	2	9	120	115	1	1	6	6	10	2	8	0	0		54	52	2	0	0	0	0	210	1	310	1
203	78	55	157	22.31	1	1	2	66	2	10	110	92	1	1	5	6	10	3	6	0	0		52	50	2	0	1	0	0	200	1	333	1
204	78	55	157	22.31	1	1	2	65	2	10	110	92	1	1	5	6	5	3	6	0	0		54	52	2	0	0	0	0	200	1	303	1
205	64	64.7	146.3	30.23	2	3	2	48	2	7	100	95	1	1	2	6	20	3	6	1	1	5	74	63	11	0	0	0	0	160	1	354	1
206	63	65	156	26.71	1	2	2	65	2	7	92	75	1	1	1	7	15	2	4	0	0		69	62	7	0	0	0	0	165	1	290	1
207	69	77	162	29.34	1	2	2	69	3	10	120	100	1	1	6	4	10	3	8	0	0		68	60	7	0	0	0	0	215	1	354	1
208	55	73	150	32.44	2	3	1	56	3	8	115	106	1	1	2	7	15	3	8	0	0		65	58	7	0	0	0	0	170	1	317	1
209	55	73	150	32.44	2	3	1	56	3	6	90	90	1	1	4	5	10	2	5	0	0		58	55	3	0	0	0	0	165	1	256	1
